# Supplementary material for: Effects of Phrenic Nerve Stimulation in Mechanically Ventilated Patients: A Systematic Review and Meta-Analysis of Randomized Controlled Trials
Source: J Clin Med. 2026 May 30;15(11):4245. doi: 10.3390/jcm15114245 (PMC13258714; doi:10.3390/jcm15114245)
Supplement: Supplementary file 1 [file jcm-15-04245-s001.zip]

Archive with 3 entries (3 files):
- Supplementary Figure.pdf
- Supplementary Table S1. PRISMA 2020 checklist.pdf
- Supplementary Table S2 and S3.pdf
